# Supplementary material for: Toll-like receptor 7/8 agonist stimulation rapidly skews the antibody repertoire of B cells in non-human primates
Source: Front Immunol. 2025 Sep 22;16:1647209. doi: 10.3389/fimmu.2025.1647209 (PMC12497728; doi:10.3389/fimmu.2025.1647209)
Supplement: Supplementary file 2 [file Table1.xlsx]

## Sheet: IRM-IGKL
monkey	sample	timepoint	Number of paired-end reads	Clean_data(%)	Effective sequences	Clonotype number	Unique CDR3 number
A7E047	US-1467717	Week0_24hr	8367808	79.47	4419275	54728	15788
A7E047	US-1467715	Week0_48hr	7561528	58.91	1919507	92011	26162
A7E047	US-1465964	Week0_72hr	7088192	76.62	4418069	80636	21990
A7E047	US-1467712	Week0_8hr	8511722	68.4	2863155	63172	19592
A7E047	US-1467692	Week0	7991830	76.2	5127491	86564	25376
A7E047	US-1465970	Week1	5561638	85.89	4093287	104506	28015
A8L111	US-1467716	Week0_24hr	7173698	80.48	4976640	53577	13399
A8L111	US-1467714	Week0_48hr	7602019	72.34	3592620	68918	16624
A8L111	US-1465977	Week0_72hr	7729055	72.11	3819317	84095	20370
A8L111	US-1467658	Week0_8hr	7100449	85.8	5274434	52305	13522
A8L111	US-1467671	Week0	6994325	78.67	4570644	55140	13220
A8L111	US-1465963	Week1	6952333	83.16	4829373	82570	19057
A8R066	US-1467722	Week0_24hr	8839148	69.18	2947256	81067	22659
A8R066	US-1467727	Week0_48hr	8526655	62.99	3006187	90190	25481
A8R066	US-1466006	Week0_72hr	8910318	76.46	5461182	84500	24105
A8R066	US-1467657	Week0_8hr	8500856	60.46	1517893	50586	12833
A8R066	US-1467695	Week0	7069180	72.31	3579831	81543	22922
A8R066	US-1467682	Week1	5519855	89.82	4284231	97304	25834
A8R080	US-1467686	Week0_24hr	7627621	76.38	4980166	85085	22055
A8R080	US-1467752	Week0_48hr	8485564	67.75	4126233	86766	26860
A8R080	US-1465967	Week0_72hr	7668883	71.88	4442889	82445	23977
A8R080	US-1467679	Week0_8hr	7844742	69.87	3600578	94167	23917
A8R080	US-1467707	Week0	7852318	71.93	4725211	87743	24034
A8R080	US-1467681	Week1	8451671	71.26	3431904	90333	26031
A8R083	US-1467713	Week0_24hr	5509867	67.81	2322298	77275	21791
A8R083	US-1467723	Week0_48hr	7432394	63.11	2180170	81470	22441
A8R083	US-1465997	Week0_72hr	7570078	78	3907279	43635	10225
A8R083	US-1467672	Week0_8hr	9322709	65.46	3063652	70196	18982
A8R083	US-1467702	Week0	14665485	77.49	8297360	77795	20732
A8R083	US-1467744	Week1	7286121	74.41	2941410	83090	22511
A8R113	US-1467734	Week0_24hr	7009565	82.15	4905274	83309	24548
A8R113	US-1465986	Week0_48hr	7540424	76.09	3446501	91971	27901
A8R113	US-1465987	Week0_72hr	6799394	74.23	2597533	93516	26860
A8R113	US-1467680	Week0_8hr	8308657	72.62	3643063	78975	22459
A8R113	US-1467667	Week0	14730226	75.18	8323861	88444	23577
A8R113	US-1467697	Week1	6325554	75.95	2881394	90346	27624

## Sheet: AGM-IGKL
monkey	sample	timepoint	Number of paired-end reads	Clean_data(%)	Effective sequences	Clonotype number	Unique CDR3 number
A7M063	US-1467747	Week0_24hr	8135424	60.64	2688634	75923	18036
A7M063	US-1466001	Week0_48hr	8051661	71.32	4583317	79662	18729
A7M063	US-1465982	Week0_72hr	8578040	81.03	5671426	80953	19696
A7M063	US-1467675	Week0_8hr	5984662	75.55	2985114	66584	15917
A7M063	US-1467728	Week0	13149016	74.24	5647386	75449	17908
A7M063	US-1466022	Week1	8085044	76.04	5087290	50710	12081
A8M004	US-1466664	Week0_24hr	8180582	73.68	4090507	68496	13022
A8M004	US-1467685	Week0_48hr	7169206	76.46	4048322	68007	13257
A8M004	US-1465983	Week0_72hr	10458416	66.77	4190139	68100	12931
A8M004	US-1467659	Week0_8hr	6711466	74.51	3654489	67811	13398
A8M004	US-1467668	Week0	15864610	81.74	10897866	66577	12702
A8M004	US-1465994	Week1	6050047	61.46	2299039	71974	12957
A8M010	US-1467687	Week0_24hr	7443665	76.37	4805083	85926	17795
A8M010	US-1467746	Week0_48hr	8070732	66.31	3980019	90705	19149
A8M010	US-1467726	Week0_72hr	6764419	77.62	4435518	89314	17496
A8M010	US-1466666	Week0_8hr	7447457	66.67	3436284	78399	16995
A8M010	US-1467737	Week0	7859441	78.24	5143537	87750	18918
A8M010	US-1465990	Week1	4987908	66.42	2563398	83536	18676
A8M017	US-1467703	Week0_24hr	8457352	77.65	5315398	62913	12795
A8M017	US-1467724	Week0_48hr	7240635	81.38	5090458	70493	15174
A8M017	US-1465968	Week0_72hr	7576147	80.08	5080553	70277	14982
A8M017	US-1467656	Week0_8hr	7113567	72.4	4225007	58875	11230
A8M017	US-1467683	Week0	11888817	71.3	6409678	63105	12621
A8M017	US-1466041	Week1	6863395	70.98	3611266	70742	15605
A8M033	US-1467684	Week0_48hr	7608086	72.83	4371114	50990	10997
A8M033	US-1466035	Week0_72hr	8280771	63.78	3461197	44286	9233
A8M033	US-1467665	Week0_8hr	6169990	68.07	1517402	44071	10009
A8M033	US-1467689	Week0	16825127	53.02	4184453	55687	11316
A8M033	US-1465961	Week1	8250812	50.87	1585973	62811	14311
A8M042	US-1467732	Week0_24hr	7884080	61.26	2425947	79927	16198
A8M042	US-1467677	Week0_48hr	8289089	81.26	5655709	87593	17288
A8M042	US-1465965	Week0_72hr	8430399	60.53	2917382	77565	15486
A8M042	US-1467669	Week0_8hr	6154829	78.18	3866275	74118	13747
A8M042	US-1467725	Week0	10787494	79.9	5852832	80704	16000
A8M042	US-1465962	Week1	7274380	55.01	1911804	71193	14884

## Sheet: IGH
monkey	sample	timepoint	Number of paired-end reads	Clean_data(%)	Effective sequences	Clonotype number	Unique CDR3 number
A7E047	US-1467717	Week0_24hr	6597008	86.3	1693806	160335	89409
A7E047	US-1467715	Week0_48hr	8078519	77.28	830466	173026	106539
A7E047	US-1465964	Week0_72hr	7097930	89.61	2061535	253746	84275
A7E047	US-1467692	Week0	6834762	86.4	2356099	372282	141986
A7E047	US-1465970	Week1	6923200	90.7	1848826	406978	145430
A8L111	US-1467716	Week0_24hr	6573497	89.1	2748478	321382	134348
A8L111	US-1467714	Week0_48hr	7654876	86.84	1433402	209884	98518
A8L111	US-1465977	Week0_72hr	7185204	83.12	1481090	239142	98117
A8L111	US-1467658	Week0_8hr	6565325	87.13	1429693	109052	42637
A8L111	US-1467671	Week0	7461394	84.51	1984604	369770	214074
A8L111	US-1465963	Week1	6731973	92.19	2356639	414830	183449
A8R066	US-1467727	Week0_48hr	7282451	83.74	1043589	243168	107823
A8R066	US-1466006	Week0_72hr	6831894	85.84	1955599	423508	156849
A8R066	US-1467657	Week0_8hr	7004325	85.22	102930	25553	12412
A8R066	US-1467695	Week0	7083195	79.96	891774	316227	196519
A8R066	US-1467682	Week1	7214350	87.43	2165696	523876	192708
A8R080	US-1467686	Week0_24hr	6617915	74.3	1901507	423532	180339
A8R080	US-1467752	Week0_48hr	7313473	74.4	1242537	314635	157693
A8R080	US-1465967	Week0_72hr	6186034	86.24	2165048	477491	176582
A8R080	US-1467679	Week0_8hr	7564835	76.24	165411	60818	40439
A8R080	US-1467707	Week0	7238858	82.12	2053154	608106	277699
A8R080	US-1467681	Week1	7378967	78.03	1207572	267399	126849
A8R083	US-1467713	Week0_24hr	6664888	83.1	1300553	202945	79236
A8R083	US-1467723	Week0_48hr	7261253	74.84	673168	111087	52145
A8R083	US-1465997	Week0_72hr	7649474	83.43	1186717	92136	35381
A8R083	US-1467702	Week0	7123963	84.7	1506387	241990	86926
A8R083	US-1467744	Week1	8551070	75.16	643742	128342	64164
A8R113	US-1467734	Week0_24hr	6292355	91.82	2144468	468063	192206
A8R113	US-1465986	Week0_48hr	7246914	73.27	511870	136420	84221
A8R113	US-1465987	Week0_72hr	7453256	81.27	940898	271264	154493
A8R113	US-1467680	Week0_8hr	7494032	76.1	292742	61176	29692
A8R113	US-1467667	Week0	7140520	83.74	1308327	385877	232430
A8R113	US-1467697	Week1	7060460	78.42	1196382	336352	180179
